# Supplementary material for: Biological and environmental datasets from the August 2017 total solar eclipse
Source: Data Brief. 2018 Oct 5;21:552–5. doi: 10.1016/j.dib.2018.10.008 (PMC6199816; doi:10.1016/j.dib.2018.10.008)
Supplement: Supplementary file 2 — Supplementary material. [file mmc2.xlsx]

## Sheet: Environmental
Time	Site	LV	Temp	Humidity
09:00:00	Rowe	14.1	23.86	89.74
09:01:00	Rowe	14.1	23.91	89.36
09:02:00	Rowe	14.1	23.95	89.27
09:03:00	Rowe	14.1	24	89.11
09:04:00	Rowe	14.1	24.04	88.88
09:05:00	Rowe	14.1	24.1	88.84
09:06:00	Rowe	14.1	24.14	88.62
09:07:00	Rowe	14.1	24.18	88.53
09:08:00	Rowe	14.1	24.23	88.34
09:09:00	Rowe	14.1	24.27	88.33
09:10:00	Rowe	14.1	24.31	88.04
09:11:00	Rowe	14.1	24.37	87.72
09:12:00	Rowe	14.1	24.41	87.46
09:13:00	Rowe	14.1	24.44	87.3
09:14:00	Rowe	14.1	24.48	86.96
09:15:00	Rowe	14.1	24.52	86.76
09:16:00	Rowe	14.1	24.54	86.35
09:17:00	Rowe	14.1	24.58	86.32
09:18:00	Rowe	14.1	24.6	85.67
09:19:00	Rowe	14.1	24.63	85.59
09:20:00	Rowe	14.1	24.66	85.35
09:21:00	Rowe	14.1	24.68	85.33
09:22:00	Rowe	14.1	24.71	84.68
09:23:00	Rowe	14.1	24.71	84.64
09:24:00	Rowe	14.1	24.74	84.34
09:25:00	Rowe	14.1	24.76	84.35
09:26:00	Rowe	14.1	24.79	84.49
09:27:00	Rowe	14.1	24.84	84.65
09:28:00	Rowe	14.1	24.88	84.29
09:29:00	Rowe	14.1	24.91	83.99
09:30:00	Rowe	14.1	24.95	83.66
09:31:00	Rowe	14.1	24.98	83.59
09:32:00	Rowe	14.1	25	83.16
09:33:00	Rowe	14.1	25.03	83.2
09:34:00	Rowe	14.1	25.07	82.99
09:35:00	Rowe	14.1	25.12	83.14
09:36:00	Rowe	14.1	25.15	82.88
09:37:00	Rowe	14.1	25.2	82.71
09:38:00	Rowe	14.1	25.25	82.76
09:39:00	Rowe	14.1	25.31	82.93
09:40:00	Rowe	14.1	25.37	82.88
09:41:00	Rowe	14.1	25.43	82.9
09:42:00	Rowe	14.1	25.48	82.3
09:43:00	Rowe	14.1	25.53	81.77
09:44:00	Rowe	14.1	25.56	81.71
09:45:00	Rowe	14.1	25.6	81.47
09:46:00	Rowe	14.1	25.65	81.25
09:47:00	Rowe	14.1	25.69	81.2
09:48:00	Rowe	14.1	25.73	80.92
09:49:00	Rowe	14.1	25.77	80.49
09:50:00	Rowe	14.1	25.81	80.59
09:51:00	Rowe	14.1	25.85	80.17
09:52:00	Rowe	14.1	25.87	79.62
09:53:00	Rowe	14.1	25.89	79.04
09:54:00	Rowe	14.1	25.92	79.01
09:55:00	Rowe	14.1	25.95	78.84
09:56:00	Rowe	14.1	25.99	78.62
09:57:00	Rowe	14.1	26.01	78.36
09:58:00	Rowe	14.1	26.04	78.12
09:59:00	Rowe	14.1	26.08	78.42
10:00:00	Rowe	14.1	26.11	77.95
10:01:00	Rowe	14.1	26.15	77.65
10:02:00	Rowe	14.1	26.18	77.42
10:03:00	Rowe	14.1	26.22	77.4
10:04:00	Rowe	14.1	26.27	77.42
10:05:00	Rowe	14	26.33	77.75
10:06:00	Rowe	14	26.4	77.7
10:07:00	Rowe	14	26.47	77.54
10:08:00	Rowe	14	26.55	76.84
10:09:00	Rowe	14	26.64	76.86
10:10:00	Rowe	14	26.72	76.88
10:11:00	Rowe	14	26.79	76.52
10:12:00	Rowe	14	26.85	76.31
10:13:00	Rowe	14	26.9	75.76
10:14:00	Rowe	14	26.97	75.89
10:15:00	Rowe	14	27.02	75.56
10:16:00	Rowe	14	27.08	74.88
10:17:00	Rowe	14	27.11	74.24
10:18:00	Rowe	14	27.15	73.72
10:19:00	Rowe	14	27.17	73.46
10:20:00	Rowe	14	27.2	73.29
10:21:00	Rowe	14	27.25	73.23
10:22:00	Rowe	14	27.29	72.77
10:23:00	Rowe	14	27.34	72.83
10:24:00	Rowe	14	27.39	72.95
10:25:00	Rowe	14	27.46	72.8
10:26:00	Rowe	14	27.53	73.23
10:27:00	Rowe	14	27.62	73.24
10:28:00	Rowe	14	27.7	72.93
10:29:00	Rowe	14	27.78	72.91
10:30:00	Rowe	14	27.88	72.69
10:31:00	Rowe	14	27.99	72.29
10:32:00	Rowe	14	28.09	71.53
10:33:00	Rowe	14	28.2	71.8
10:34:00	Rowe	14	28.28	71.15
10:35:00	Rowe	14	28.36	70.91
10:36:00	Rowe	14	28.42	69.57
10:37:00	Rowe	14	28.46	69.55
10:38:00	Rowe	14	28.49	69.21
10:39:00	Rowe	14	28.52	68.99
10:40:00	Rowe	14	28.56	68.76
10:41:00	Rowe	14	28.62	68.82
10:42:00	Rowe	14	28.7	68.63
10:43:00	Rowe	14	28.77	68.68
10:44:00	Rowe	14	28.83	68.21
10:45:00	Rowe	14	28.9	68.69
10:46:00	Rowe	14	28.99	68.62
10:47:00	Rowe	14	29.1	68.48
10:48:00	Rowe	14	29.23	68.33
10:49:00	Rowe	14	29.36	67.8
10:50:00	Rowe	14	29.49	66.86
10:51:00	Rowe	14	29.61	65.87
10:52:00	Rowe	14	29.69	65.93
10:53:00	Rowe	14	29.77	66.1
10:54:00	Rowe	14	29.85	65.9
10:55:00	Rowe	14	29.93	65.53
10:56:00	Rowe	14	29.99	65.16
10:57:00	Rowe	14	30.04	64.54
10:58:00	Rowe	14	30.09	64.03
10:59:00	Rowe	14	30.14	63.82
11:00:00	Rowe	14	30.2	63.41
11:01:00	Rowe	14	30.21	62.06
11:02:00	Rowe	14	30.22	62.37
11:03:00	Rowe	14	30.24	62.15
11:04:00	Rowe	14	30.25	62.1
11:05:00	Rowe	14	30.27	62.38
11:06:00	Rowe	14	30.31	62.43
11:07:00	Rowe	14	30.37	62.71
11:08:00	Rowe	14	30.42	62.63
11:09:00	Rowe	14	30.45	62.58
11:10:00	Rowe	14	30.46	61.8
11:11:00	Rowe	14	30.43	61.76
11:12:00	Rowe	14	30.43	61.72
11:13:00	Rowe	14	30.4	61.85
11:14:00	Rowe	14	30.39	61.82
11:15:00	Rowe	14.3	30.36	62.16
11:16:00	Rowe	14.3	30.32	61.48
11:17:00	Rowe	14.3	30.29	61.31
11:18:00	Rowe	14.3	30.24	60.6
11:19:00	Rowe	14.3	30.17	60.31
11:20:00	Rowe	14	30.12	60.82
11:21:00	Rowe	14	30.08	61.16
11:22:00	Rowe	14	30.06	61.18
11:23:00	Rowe	14	30.06	61.69
11:24:00	Rowe	14.3	30.12	62.63
11:25:00	Rowe	14.3	30.22	63.38
11:26:00	Rowe	14.3	30.35	64
11:27:00	Rowe	14.3	30.49	63.65
11:28:00	Rowe	14	30.64	63.42
11:29:00	Rowe	14	30.77	62.89
11:30:00	Rowe	14	30.91	62.54
11:31:00	Rowe	14	31.03	61.79
11:32:00	Rowe	14	31.12	61.02
11:33:00	Rowe	14	31.21	60.15
11:34:00	Rowe	14	31.28	59.72
11:35:00	Rowe	14	31.31	59.37
11:36:00	Rowe	14	31.33	59.65
11:37:00	Rowe	14	31.34	59.04
11:38:00	Rowe	14	31.35	59.28
11:39:00	Rowe	14	31.38	59.31
11:40:00	Rowe	14	31.42	59.63
11:41:00	Rowe	14	31.45	58.99
11:42:00	Rowe	14	31.49	59.33
11:43:00	Rowe	14.3	31.53	59.44
11:44:00	Rowe	14.3	31.6	59.72
11:45:00	Rowe	14	31.67	59.24
11:46:00	Rowe	14	31.74	59.26
11:47:00	Rowe	14	31.79	58.27
11:48:00	Rowe	14	31.81	57.83
11:49:00	Rowe	14	31.8	56.96
11:50:00	Rowe	14	31.77	56.65
11:51:00	Rowe	14	31.72	56.56
11:52:00	Rowe	14	31.7	57.08
11:53:00	Rowe	14	31.68	57.5
11:54:00	Rowe	14	31.67	56.93
11:55:00	Rowe	14	31.65	56.88
11:56:00	Rowe	14	31.66	57.42
11:57:00	Rowe	14	31.68	57.64
11:58:00	Rowe	14	31.7	57.22
11:59:00	Rowe	14	31.71	57.81
12:00:00	Rowe	14	31.72	57.46
12:01:00	Rowe	14	31.71	57.11
12:02:00	Rowe	14	31.71	56.94
12:03:00	Rowe	14	31.71	57.21
12:04:00	Rowe	14	31.73	57.88
12:05:00	Rowe	14	31.74	57.77
12:06:00	Rowe	14	31.74	57.74
12:07:00	Rowe	14	31.72	57.01
12:08:00	Rowe	14	31.71	57.63
12:09:00	Rowe	13.7	31.69	56.74
12:10:00	Rowe	13.7	31.68	56.74
12:11:00	Rowe	13.7	31.66	56.8
12:12:00	Rowe	13.7	31.65	57.02
12:13:00	Rowe	13.7	31.65	57.2
12:14:00	Rowe	13.7	31.63	57.01
12:15:00	Rowe	13.7	31.62	57.39
12:16:00	Rowe	13.7	31.62	57.58
12:17:00	Rowe	13.7	31.61	57.79
12:18:00	Rowe	13.7	31.59	57.61
12:19:00	Rowe	13.7	31.57	58.21
12:20:00	Rowe	13.3	31.54	57.65
12:21:00	Rowe	13.3	31.5	57.92
12:22:00	Rowe	13.3	31.48	58.22
12:23:00	Rowe	13.3	31.45	58.28
12:24:00	Rowe	13.3	31.41	59.15
12:25:00	Rowe	13.3	31.38	59.4
12:26:00	Rowe	13	31.34	58.85
12:27:00	Rowe	13	31.29	58.81
12:28:00	Rowe	13	31.24	58.96
12:29:00	Rowe	13	31.18	59.07
12:30:00	Rowe	13	31.12	59.49
12:31:00	Rowe	13	31.07	59.58
12:32:00	Rowe	13	31.01	59.8
12:33:00	Rowe	13	30.96	60.03
12:34:00	Rowe	12.7	30.91	59.69
12:35:00	Rowe	12.7	30.84	59.7
12:36:00	Rowe	12.3	30.76	59.79
12:37:00	Rowe	12.3	30.68	60.21
12:38:00	Rowe	12.3	30.61	60.45
12:39:00	Rowe	12.3	30.51	59.78
12:40:00	Rowe	12	30.41	59.27
12:41:00	Rowe	12	30.31	59.29
12:42:00	Rowe	12	30.22	59.39
12:43:00	Rowe	11.7	30.12	59.32
12:44:00	Rowe	11.7	30.01	59.36
12:45:00	Rowe	11.2	29.9	59.17
12:46:00	Rowe	11	29.78	59.45
12:47:00	Rowe	11	29.68	59.56
12:48:00	Rowe	10.7	29.58	60
12:49:00	Rowe	10.7	29.48	60.37
12:50:00	Rowe	10	29.38	60.74
12:51:00	Rowe	9.7	29.28	60.92
12:52:00	Rowe	9.2	29.16	61.6
12:53:00	Rowe	9	29.06	62.25
12:54:00	Rowe	8.3	28.95	62.79
12:55:00	Rowe	7.3	28.83	62.99
12:56:00	Rowe	6.3	28.73	63.43
12:57:00	Rowe	4.7	28.63	63.85
12:58:00	Rowe	5	28.52	63.94
12:59:00	Rowe	6	28.42	64.4
13:00:00	Rowe	6	28.31	64.59
13:01:00	Rowe	7.7	28.18	64.88
13:02:00	Rowe	7.7	28.08	65.3
13:03:00	Rowe	9.7	27.97	65.66
13:04:00	Rowe	9.7	27.86	66
13:05:00	Rowe	10.2	27.76	66.29
13:06:00	Rowe	10.2	27.66	66.98
13:07:00	Rowe	11	27.56	67.44
13:08:00	Rowe	11	27.49	67.87
13:09:00	Rowe	11.2	27.42	68.38
13:10:00	Rowe	11.2	27.34	68.77
13:11:00	Rowe	11.7	27.29	69.33
13:12:00	Rowe	11.7	27.23	69.75
13:13:00	Rowe	12	27.2	69.96
13:14:00	Rowe	12	27.16	70.31
13:15:00	Rowe	12.3	27.15	70.5
13:16:00	Rowe	12.3	27.13	70.64
13:17:00	Rowe	12.3	27.11	70.54
13:18:00	Rowe	12.3	27.11	70.85
13:19:00	Rowe	12.7	27.12	71.12
13:20:00	Rowe	12.7	27.13	71.44
13:21:00	Rowe	12.7	27.15	71.58
13:22:00	Rowe	12.7	27.17	71.59
13:23:00	Rowe	12.7	27.21	71.58
13:24:00	Rowe	13	27.26	71.92
13:25:00	Rowe	13	27.3	71.34
13:26:00	Rowe	13	27.33	71
13:27:00	Rowe	13	27.36	71.24
13:28:00	Rowe	13	27.4	71.08
13:29:00	Rowe	13	27.45	71.38
13:30:00	Rowe	13.3	27.5	71.42
13:31:00	Rowe	13.3	27.55	71.72
13:32:00	Rowe	13.3	27.63	71.64
13:33:00	Rowe	13.3	27.69	71.45
13:34:00	Rowe	13.3	27.74	71.09
13:35:00	Rowe	13.3	27.8	71.14
13:36:00	Rowe	13.3	27.87	70.72
13:37:00	Rowe	13.3	27.94	70.78
13:38:00	Rowe	13.3	28.02	71.12
13:39:00	Rowe	13.3	28.1	71.01
13:40:00	Rowe	13.7	28.17	70.59
13:41:00	Rowe	13.7	28.21	70.63
13:42:00	Rowe	13.7	28.29	70.97
13:43:00	Rowe	13.7	28.35	70.23
13:44:00	Rowe	13.7	28.39	70.16
13:45:00	Rowe	13.7	28.42	69.78
13:46:00	Rowe	13.7	28.45	69.76
13:47:00	Rowe	13.7	28.47	68.97
13:48:00	Rowe	14	28.51	69.54
13:49:00	Rowe	14	28.57	69.82
13:50:00	Rowe	14	28.63	69.26
13:51:00	Rowe	14	28.68	69.21
13:52:00	Rowe	14	28.73	68.41
13:53:00	Rowe	14	28.72	68.23
13:54:00	Rowe	14	28.71	68.07
13:55:00	Rowe	14	28.7	68.71
13:56:00	Rowe	14	28.72	68.36
13:57:00	Rowe	14	28.73	68.77
13:58:00	Rowe	14	28.75	68.59
13:59:00	Rowe	14	28.77	68.6
14:00:00	Rowe	14	28.79	68.2
14:01:00	Rowe	14	28.79	68.19
14:02:00	Rowe	14	28.81	68.3
14:03:00	Rowe	14	28.82	68.08
14:04:00	Rowe	14	28.83	68.22
14:05:00	Rowe	14	28.86	68.54
14:06:00	Rowe	14	28.89	68.41
14:07:00	Rowe	14	28.92	67.96
14:08:00	Rowe	14.3	28.94	67.78
14:09:00	Rowe	14.3	28.99	67.75
14:10:00	Rowe	14.3	29.03	67.61
14:11:00	Rowe	14.3	29.11	67.62
14:12:00	Rowe	14.3	29.23	68.34
14:13:00	Rowe	14.3	29.37	68.48
14:14:00	Rowe	14.3	29.51	68.11
14:15:00	Rowe	14.3	29.68	67.99
14:16:00	Rowe	14.3	29.82	67.09
14:17:00	Rowe	14.3	29.95	66.1
14:18:00	Rowe	14.3	30.08	65.93
14:19:00	Rowe	14.3	30.2	65.17
14:20:00	Rowe	14.3	30.27	63.62
14:21:00	Rowe	14.3	30.28	63.09
14:22:00	Rowe	14.3	30.26	62.49
14:23:00	Rowe	14.3	30.23	61.83
14:24:00	Rowe	14.3	30.17	61.77
14:25:00	Rowe	14.3	30.14	62.1
14:26:00	Rowe	14.3	30.14	62.22
14:27:00	Rowe	14.3	30.15	62.89
14:28:00	Rowe	14.3	30.18	62.65
14:29:00	Rowe	14.3	30.22	63.11
14:30:00	Rowe	14.3	30.25	62.25
14:31:00	Rowe	14.3	30.27	61.74
14:32:00	Rowe	14.3	30.33	62.44
14:33:00	Rowe	14.3	30.43	63.21
14:34:00	Rowe	14.3	30.56	63.73
14:35:00	Rowe	14.3	30.7	63.95
14:36:00	Rowe	14.3	30.82	62.89
14:37:00	Rowe	14.3	30.95	61.93
14:38:00	Rowe	14.3	31.07	61.54
14:39:00	Rowe	14.3	31.19	61.41
14:40:00	Rowe	14.3	31.32	61.33
14:41:00	Rowe	14.3	31.41	59.78
14:42:00	Rowe	14.3	31.43	58.7
14:43:00	Rowe	14.3	31.39	57.94
14:44:00	Rowe	14.3	31.3	57.65
14:45:00	Rowe	14.3	31.19	56.67
14:46:00	Rowe	14.3	31.07	56.3
14:47:00	Rowe	14.3	30.95	56.49
14:48:00	Rowe	14.3	30.84	56.8
14:49:00	Rowe	14.3	30.75	56.74
14:50:00	Rowe	14.3	30.67	56.87
14:51:00	Rowe	14.3	30.59	57.14
14:52:00	Rowe	14.3	30.51	57.36
14:53:00	Rowe	14.3	30.44	57.63
14:54:00	Rowe	14.3	30.37	57.74
14:55:00	Rowe	14.3	30.31	57.79
14:56:00	Rowe	14.3	30.25	57.84
14:57:00	Rowe	14.3	30.2	58.53
14:58:00	Rowe	14.3	30.18	59.51
14:59:00	Rowe	14.3	30.16	59.5
15:00:00	Rowe	14.3	30.15	59.94
15:01:00	Rowe	14.3	30.15	60.25
15:02:00	Rowe	14.3	30.13	60.11
15:03:00	Rowe	14.3	30.1	59.98
15:04:00	Rowe	14.3	30.08	60.13
15:05:00	Rowe	14.3	30.08	60.96
15:06:00	Rowe	14.3	30.11	61.03
15:07:00	Rowe	14.3	30.15	61.66
15:08:00	Rowe	14.3	30.21	61.73
15:09:00	Rowe	14.3	30.32	62.37
15:10:00	Rowe	14.3	30.43	62.71
15:11:00	Rowe	14.3	30.58	62.24
15:12:00	Rowe	14.3	30.74	62.92
15:13:00	Rowe	14.3	30.91	62.98
15:14:00	Rowe	14.3	31.08	62.58
15:15:00	Rowe	14.3	31.26	62.61
15:16:00	Rowe	14.3	31.41	61.61
15:17:00	Rowe	14.3	31.53	61.72
15:18:00	Rowe	14.3	31.63	61.03
15:19:00	Rowe	14.3	31.71	59.84
15:20:00	Rowe	14.3	31.75	59.16
15:21:00	Rowe	14.3	31.74	58.55
15:22:00	Rowe	14.3	31.7	58.18
15:23:00	Rowe	14.3	31.67	58.13
15:24:00	Rowe	14.3	31.61	57.99
15:25:00	Rowe	14.3	31.54	58.07
15:26:00	Rowe	14.3	31.46	57.46
15:27:00	Rowe	14.3	31.4	57.83
15:28:00	Rowe	14.3	31.4	59.07
15:29:00	Rowe	14.3	31.49	59.82
15:30:00	Rowe	14.7	31.62	59.81
09:00:00	Mormon	16.6	27.94	84.64
09:01:00	Mormon	16.6	28.01	84.02
09:02:00	Mormon	16.6	28.08	83.84
09:03:00	Mormon	16.6	28.15	83.74
09:04:00	Mormon	16.6	28.19	82.18
09:05:00	Mormon	16.6	28.22	81.89
09:06:00	Mormon	16.6	28.25	80.86
09:07:00	Mormon	16.6	28.29	80.6
09:08:00	Mormon	16.6	28.35	81.22
09:09:00	Mormon	16.6	28.42	80.79
09:10:00	Mormon	16.6	28.47	80
09:11:00	Mormon	16.6	28.49	79.23
09:12:00	Mormon	16.6	28.47	78.81
09:13:00	Mormon	16.6	28.41	78.4
09:14:00	Mormon	16.6	28.37	78.47
09:15:00	Mormon	16.6	28.36	79.18
09:16:00	Mormon	16.6	28.36	78.56
09:17:00	Mormon	16.6	28.36	78.16
09:18:00	Mormon	16.6	28.33	78.21
09:19:00	Mormon	16.6	28.3	78.95
09:20:00	Mormon	16.6	28.3	78.85
09:21:00	Mormon	16.6	28.28	77.95
09:22:00	Mormon	16.6	28.25	78.73
09:23:00	Mormon	16.6	28.23	78.93
09:24:00	Mormon	16.6	28.23	79.18
09:25:00	Mormon	16.6	28.25	79.4
09:26:00	Mormon	16.6	28.3	79.96
09:27:00	Mormon	16.6	28.34	79.12
09:28:00	Mormon	16.6	28.37	78.7
09:29:00	Mormon	16.6	28.39	78.09
09:30:00	Mormon	16.6	28.4	78.13
09:31:00	Mormon	16.6	28.45	79.63
09:32:00	Mormon	16.6	28.49	78.45
09:33:00	Mormon	16.6	28.54	79
09:34:00	Mormon	16.6	28.6	79.73
09:35:00	Mormon	16.6	28.65	78.57
09:36:00	Mormon	16.6	28.67	78
09:37:00	Mormon	16.6	28.7	77.27
09:38:00	Mormon	16.6	28.73	77.1
09:39:00	Mormon	16.6	28.77	77.27
09:40:00	Mormon	16.6	28.83	77.19
09:41:00	Mormon	16.6	28.88	76.64
09:42:00	Mormon	16.6	28.94	76.53
09:43:00	Mormon	16.6	28.99	76.76
09:44:00	Mormon	16.6	29.08	77.49
09:45:00	Mormon	16.6	29.18	78.11
09:46:00	Mormon	16.6	29.29	78.36
09:47:00	Mormon	16.6	29.37	77.6
09:48:00	Mormon	16.6	29.44	76.91
09:49:00	Mormon	16.6	29.52	77.96
09:50:00	Mormon	16.6	29.62	78.05
09:51:00	Mormon	16.6	29.7	76.32
09:52:00	Mormon	16.6	29.76	75.83
09:53:00	Mormon	16.6	29.83	75.8
09:54:00	Mormon	16.6	29.93	76.15
09:55:00	Mormon	16.6	30.05	76.17
09:56:00	Mormon	16.6	30.22	77
09:57:00	Mormon	16.6	30.38	75.33
09:58:00	Mormon	16.6	30.57	76.5
09:59:00	Mormon	16.6	30.8	76.88
10:00:00	Mormon	16.6	31.07	76.7
10:01:00	Mormon	16.6	31.35	76.57
10:02:00	Mormon	16.6	31.65	75.85
10:03:00	Mormon	16.6	31.93	75.15
10:04:00	Mormon	16.6	32.15	72.31
10:05:00	Mormon	16.6	32.34	72.04
10:06:00	Mormon	15.3	32.53	71.4
10:07:00	Mormon	15.3	32.68	69.55
10:08:00	Mormon	15.3	32.83	69.86
10:09:00	Mormon	15.3	32.99	69.65
10:10:00	Mormon	15.3	33.11	67.77
10:11:00	Mormon	15.3	33.2	66.05
10:12:00	Mormon	15.3	33.29	66.25
10:13:00	Mormon	15.3	33.37	65.39
10:14:00	Mormon	15.3	33.42	64.73
10:15:00	Mormon	15.3	33.47	65
10:16:00	Mormon	15.3	33.51	65.21
10:17:00	Mormon	15.3	33.58	66.41
10:18:00	Mormon	15.3	33.69	65.7
10:19:00	Mormon	15.3	33.79	65.33
10:20:00	Mormon	15.3	33.86	65.22
10:21:00	Mormon	15.3	33.9	63.9
10:22:00	Mormon	15.3	33.97	63.86
10:23:00	Mormon	15.3	34.1	64.46
10:24:00	Mormon	15.3	34.24	62.74
10:25:00	Mormon	15.3	34.35	60.97
10:26:00	Mormon	15.3	34.46	61.48
10:27:00	Mormon	15.3	34.53	60.49
10:28:00	Mormon	15.3	34.59	61.53
10:29:00	Mormon	15.3	34.66	61.3
10:30:00	Mormon	15.3	34.71	60.77
10:31:00	Mormon	15.3	34.74	58.83
10:32:00	Mormon	15.3	34.78	60.43
10:33:00	Mormon	15.3	34.87	61.77
10:34:00	Mormon	15.3	34.99	61.37
10:35:00	Mormon	15.3	35.13	61.11
10:36:00	Mormon	15.3	35.22	59.02
10:37:00	Mormon	15.3	35.35	60.64
10:38:00	Mormon	15.3	35.49	60.72
10:39:00	Mormon	15.3	35.65	60.84
10:40:00	Mormon	15.3	35.8	59.9
10:41:00	Mormon	15.3	35.95	59.99
10:42:00	Mormon	15.3	36.09	57.4
10:43:00	Mormon	15.3	36.2	58.01
10:44:00	Mormon	15.3	36.3	58.15
10:45:00	Mormon	15.3	36.38	56.99
10:46:00	Mormon	15.3	36.44	55.92
10:47:00	Mormon	15.3	36.53	57
10:48:00	Mormon	15.3	36.58	55.1
10:49:00	Mormon	15.3	36.68	57.67
10:50:00	Mormon	15.3	36.76	55.94
10:51:00	Mormon	15.3	36.79	55.25
10:52:00	Mormon	15.3	36.79	54.44
10:53:00	Mormon	15.3	36.77	54.36
10:54:00	Mormon	15.3	36.69	54.36
10:55:00	Mormon	15.3	36.66	55.37
10:56:00	Mormon	15.3	36.62	54.77
10:57:00	Mormon	15.3	36.59	54.44
10:58:00	Mormon	15	36.56	54.19
10:59:00	Mormon	15	36.53	54.19
11:00:00	Mormon	15	36.49	53.44
11:01:00	Mormon	15	36.47	53.57
11:02:00	Mormon	15	36.41	51.16
11:03:00	Mormon	15	36.28	50.38
11:04:00	Mormon	15	36.16	50.32
11:05:00	Mormon	15	36.02	50.52
11:06:00	Mormon	15	35.88	50.67
11:07:00	Mormon	15	35.72	51.59
11:08:00	Mormon	15	35.51	50.05
11:09:00	Mormon	15	35.29	50.65
11:10:00	Mormon	15	35.15	50.47
11:11:00	Mormon	15	35.01	50.37
11:12:00	Mormon	15	34.9	51.22
11:13:00	Mormon	15	34.82	51.32
11:14:00	Mormon	15	34.79	53.45
11:15:00	Mormon	15	34.77	53.45
11:16:00	Mormon	15	34.8	54.79
11:17:00	Mormon	15	34.83	55.21
11:18:00	Mormon	14.6	34.88	56.96
11:19:00	Mormon	14.6	34.94	55.9
11:20:00	Mormon	14.6	35	54.63
11:21:00	Mormon	14.6	35.1	55.38
11:22:00	Mormon	14.6	35.25	55.89
11:23:00	Mormon	14.6	35.44	56.95
11:24:00	Mormon	14.6	35.67	57.37
11:25:00	Mormon	14.6	35.88	56.71
11:26:00	Mormon	14.6	36.1	57.58
11:27:00	Mormon	14.6	36.27	56.48
11:28:00	Mormon	14.6	36.41	55.69
11:29:00	Mormon	14.6	36.44	52.53
11:30:00	Mormon	14.6	36.34	50.17
11:31:00	Mormon	14.3	36.12	50.54
11:32:00	Mormon	14.6	35.97	52.61
11:33:00	Mormon	14.6	35.84	53.47
11:34:00	Mormon	14.3	35.73	54.34
11:35:00	Mormon	14.3	35.62	54.05
11:36:00	Mormon	14.3	35.53	55.33
11:37:00	Mormon	14.6	35.51	56.97
11:38:00	Mormon	14.6	35.59	57.64
11:39:00	Mormon	14.6	35.74	58.59
11:40:00	Mormon	14.6	35.91	57.58
11:41:00	Mormon	14.6	36.09	57.61
11:42:00	Mormon	14.6	36.28	56.84
11:43:00	Mormon	14.6	36.42	56.48
11:44:00	Mormon	14.6	36.45	54.51
11:45:00	Mormon	14.6	36.34	52.98
11:46:00	Mormon	14.3	36.18	52.76
11:47:00	Mormon	14.3	36.02	53.98
11:48:00	Mormon	14.3	35.81	51.89
11:49:00	Mormon	14.3	35.59	52.14
11:50:00	Mormon	14.3	35.39	52.87
11:51:00	Mormon	14.3	35.15	51.84
11:52:00	Mormon	14.3	34.98	53.96
11:53:00	Mormon	14.3	34.83	53.71
11:54:00	Mormon	14.3	34.67	52.32
11:55:00	Mormon	14.3	34.55	55
11:56:00	Mormon	14.3	34.44	56.08
11:57:00	Mormon	14.3	34.37	57.06
11:58:00	Mormon	14.3	34.31	57.27
11:59:00	Mormon	14.3	34.26	57.63
12:00:00	Mormon	14.3	34.22	56.69
12:01:00	Mormon	14.3	34.17	56.48
12:02:00	Mormon	14.3	34.19	58.1
12:03:00	Mormon	14.3	34.26	58.42
12:04:00	Mormon	14.3	34.29	57.36
12:05:00	Mormon	14	34.27	57.56
12:06:00	Mormon	14	34.17	56.32
12:07:00	Mormon	14	34.03	56.92
12:08:00	Mormon	14	33.9	57.46
12:09:00	Mormon	14	33.79	57.71
12:10:00	Mormon	14	33.72	58.89
12:11:00	Mormon	14	33.66	58.73
12:12:00	Mormon	14	33.65	59.49
12:13:00	Mormon	14	33.6	58.47
12:14:00	Mormon	14	33.56	58.07
12:15:00	Mormon	14	33.49	58.59
12:16:00	Mormon	14	33.4	58.05
12:17:00	Mormon	14	33.3	59.47
12:18:00	Mormon	14	33.23	60.1
12:19:00	Mormon	14	33.14	59.07
12:20:00	Mormon	14	33.08	59.36
12:21:00	Mormon	14	33.08	60.11
12:22:00	Mormon	14	33.08	60.81
12:23:00	Mormon	14	33.05	60.36
12:24:00	Mormon	13.6	33.03	59.9
12:25:00	Mormon	13.6	32.95	58.88
12:26:00	Mormon	13.6	32.86	59.69
12:27:00	Mormon	13.6	32.75	59.85
12:28:00	Mormon	13.6	32.63	59.83
12:29:00	Mormon	13.6	32.48	59.01
12:30:00	Mormon	13.3	32.31	58.76
12:31:00	Mormon	13.3	32.14	59.94
12:32:00	Mormon	13.3	31.97	60.07
12:33:00	Mormon	13.3	31.77	59.35
12:34:00	Mormon	13	31.56	59.9
12:35:00	Mormon	13	31.34	60.23
12:36:00	Mormon	13	31.12	60.78
12:37:00	Mormon	13	30.89	61.17
12:38:00	Mormon	12.6	30.69	61.96
12:39:00	Mormon	12.6	30.49	62.76
12:40:00	Mormon	12.6	30.3	63.46
12:41:00	Mormon	12.3	30.13	64.1
12:42:00	Mormon	12.3	29.96	64.87
12:43:00	Mormon	12.3	29.8	65.6
12:44:00	Mormon	12	29.62	65.12
12:45:00	Mormon	12	29.45	65.69
12:46:00	Mormon	11.6	29.26	66.23
12:47:00	Mormon	11.3	29.09	66.7
12:48:00	Mormon	11.3	28.93	67.26
12:49:00	Mormon	10.9	28.76	67.68
12:50:00	Mormon	10.6	28.59	67.53
12:51:00	Mormon	9.9	28.4	67.57
12:52:00	Mormon	9.6	28.23	68.1
12:53:00	Mormon	9.3	28.05	68.72
12:54:00	Mormon	8	27.89	68.96
12:55:00	Mormon	6	27.71	69.14
12:56:00	Mormon	5.4	27.55	69.45
12:57:00	Mormon	4.6	27.38	69.75
12:58:00	Mormon	6.3	27.23	70.37
12:59:00	Mormon	7.3	27.07	70.86
13:00:00	Mormon	7.3	26.94	71.21
13:01:00	Mormon	9.3	26.81	71.69
13:02:00	Mormon	9.3	26.69	72.39
13:03:00	Mormon	10.3	26.58	72.89
13:04:00	Mormon	10.3	26.49	73.37
13:05:00	Mormon	10.9	26.41	74.07
13:06:00	Mormon	10.9	26.34	74.59
13:07:00	Mormon	11.6	26.29	75.03
13:08:00	Mormon	11.6	26.25	75.25
13:09:00	Mormon	12	26.21	75.76
13:10:00	Mormon	12	26.18	76.13
13:11:00	Mormon	12.3	26.17	76.4
13:12:00	Mormon	12.3	26.15	76.68
13:13:00	Mormon	12.3	26.16	77.29
13:14:00	Mormon	12.3	26.19	77.5
13:15:00	Mormon	12.6	26.22	77.54
13:16:00	Mormon	13	26.26	77.86
13:17:00	Mormon	13	26.31	77.78
13:18:00	Mormon	13.3	26.37	78.14
13:19:00	Mormon	13	26.44	78.09
13:20:00	Mormon	13	26.52	78.35
13:21:00	Mormon	13.3	26.6	78.5
13:22:00	Mormon	13.3	26.68	78.33
13:23:00	Mormon	13.3	26.77	78.16
13:24:00	Mormon	13.3	26.85	77.72
13:25:00	Mormon	13.3	26.94	78.09
13:26:00	Mormon	13.3	27.03	78.18
13:27:00	Mormon	13.6	27.15	78.14
13:28:00	Mormon	13.6	27.26	77.67
13:29:00	Mormon	13.6	27.38	77.62
13:30:00	Mormon	14	27.51	77.53
13:31:00	Mormon	13.6	27.63	77.77
13:32:00	Mormon	13.6	27.74	77.82
13:33:00	Mormon	13.6	27.86	77.34
13:34:00	Mormon	14	27.95	77.03
13:35:00	Mormon	14	28.05	77.3
13:36:00	Mormon	14	28.15	76.97
13:37:00	Mormon	14	28.25	76.24
13:38:00	Mormon	14	28.34	76.35
13:39:00	Mormon	14	28.44	75.78
13:40:00	Mormon	14	28.53	75.34
13:41:00	Mormon	14	28.65	75.24
13:42:00	Mormon	14	28.77	75.92
13:43:00	Mormon	14	28.89	75.23
13:44:00	Mormon	14	29.01	75.34
13:45:00	Mormon	14	29.11	74.43
13:46:00	Mormon	14.3	29.21	74.41
13:47:00	Mormon	14.3	29.32	74.45
13:48:00	Mormon	14.3	29.42	73.76
13:49:00	Mormon	14.3	29.51	73.51
13:50:00	Mormon	14.3	29.6	73.66
13:51:00	Mormon	14.3	29.69	72.5
13:52:00	Mormon	14.3	29.77	72.53
13:53:00	Mormon	14.3	29.84	72.48
13:54:00	Mormon	14.3	29.92	72.79
13:55:00	Mormon	14.3	30	72.06
13:56:00	Mormon	14.3	30.08	71.78
13:57:00	Mormon	14.3	30.15	72.53
13:58:00	Mormon	14.3	30.21	71.99
13:59:00	Mormon	14.3	30.26	71.45
14:00:00	Mormon	14.6	30.3	71.6
14:01:00	Mormon	14.6	30.36	71.62
14:02:00	Mormon	14.6	30.42	71.73
14:03:00	Mormon	14.3	30.49	71.28
14:04:00	Mormon	14.6	30.55	71.12
14:05:00	Mormon	14.6	30.58	70.03
14:06:00	Mormon	14.6	30.63	70.45
14:07:00	Mormon	14.6	30.67	69.93
14:08:00	Mormon	14.6	30.7	70.19
14:09:00	Mormon	14.6	30.72	69.55
14:10:00	Mormon	14.6	30.73	69.28
14:11:00	Mormon	14.6	30.74	69.91
14:12:00	Mormon	14.6	30.76	69.13
14:13:00	Mormon	14.6	30.76	69.15
14:14:00	Mormon	14.3	30.76	69.12
14:15:00	Mormon	14.3	30.76	69.56
14:16:00	Mormon	14.3	30.75	68.36
14:17:00	Mormon	14.6	30.72	68.16
14:18:00	Mormon	14.6	30.7	68.48
14:19:00	Mormon	14.6	30.7	68.45
14:20:00	Mormon	14.6	30.71	68.94
14:21:00	Mormon	14.6	30.72	69.42
14:22:00	Mormon	14.6	30.74	69.31
14:23:00	Mormon	14.6	30.75	68.6
14:24:00	Mormon	14.6	30.74	68.15
14:25:00	Mormon	14.6	30.74	68.58
14:26:00	Mormon	14.6	30.73	68.38
14:27:00	Mormon	14.6	30.72	68.91
14:28:00	Mormon	14.6	30.73	69.54
14:29:00	Mormon	14.6	30.73	69.13
14:30:00	Mormon	14.6	30.73	69.02
14:31:00	Mormon	14.6	30.72	68.75
14:32:00	Mormon	14.6	30.72	68.28
14:33:00	Mormon	14.6	30.69	67.32
14:34:00	Mormon	14.6	30.67	67.36
14:35:00	Mormon	14.6	30.64	67.39
14:36:00	Mormon	14.6	30.62	68.03
14:37:00	Mormon	14.6	30.6	67.23
14:38:00	Mormon	14.6	30.58	66.9
14:39:00	Mormon	14.6	30.55	66.77
14:40:00	Mormon	14.6	30.51	66.61
14:41:00	Mormon	14.6	30.48	66.68
14:42:00	Mormon	14.6	30.46	66.83
14:43:00	Mormon	14.6	30.45	68.13
14:44:00	Mormon	14.6	30.45	68.45
14:45:00	Mormon	14.6	30.46	68.7
14:46:00	Mormon	14.6	30.46	68.51
14:47:00	Mormon	14.6	30.46	67.56
14:48:00	Mormon	14.6	30.45	67.53
14:49:00	Mormon	14.6	30.43	67.55
14:50:00	Mormon	14.6	30.42	68.05
14:51:00	Mormon	14.6	30.41	69.01
14:52:00	Mormon	14.6	30.41	68.92
14:53:00	Mormon	14.6	30.41	68.85
14:54:00	Mormon	14.6	30.41	69.3
14:55:00	Mormon	14.6	30.42	69.79
14:56:00	Mormon	14.6	30.43	69.52
14:57:00	Mormon	14.6	30.43	69.08
14:58:00	Mormon	14.6	30.42	69.11
14:59:00	Mormon	14.6	30.41	68.9
15:00:00	Mormon	14.6	30.4	68.88
15:01:00	Mormon	14.6	30.4	69.4
15:02:00	Mormon	14.6	30.4	69.19
15:03:00	Mormon	14.6	30.42	69.08
15:04:00	Mormon	14.6	30.42	69.2
15:05:00	Mormon	14.6	30.43	68.38
15:06:00	Mormon	14.6	30.43	67.75
15:07:00	Mormon	14.6	30.42	67.01
15:08:00	Mormon	14.6	30.4	66.4
15:09:00	Mormon	14.6	30.38	66.64
15:10:00	Mormon	14.6	30.37	66.5
15:11:00	Mormon	14.6	30.36	66.03
15:12:00	Mormon	14.6	30.36	66.33
15:13:00	Mormon	14.6	30.36	66.39
15:14:00	Mormon	14.6	30.37	65.93
15:15:00	Mormon	14.6	30.36	65.55
15:16:00	Mormon	14.6	30.37	66.05
15:17:00	Mormon	14.6	30.37	65.5
15:18:00	Mormon	14.6	30.37	65.7
15:19:00	Mormon	14.6	30.34	65.34
15:20:00	Mormon	14.6	30.29	64.75
15:21:00	Mormon	14.6	30.24	64.66
15:22:00	Mormon	14.6	30.19	65.12
15:23:00	Mormon	14.6	30.15	64.32
15:24:00	Mormon	14.3	30.07	63.76
15:25:00	Mormon	14.3	29.99	63.22
15:26:00	Mormon	14.3	29.91	63.46
15:27:00	Mormon	14.3	29.83	63.99
15:28:00	Mormon	14.3	29.77	64.2
15:29:00	Mormon	14.3	29.75	65.2
15:30:00	Mormon	14.3	29.75	65.57

## Sheet: AcousticIndices
Time	Site	RMS	ACI	ASA
10:33:30	BeaverLodge	-37.8766	116.836	-51.5111
10:36:00	BeaverLodge	-34.6979	115.947	-52.5816
10:38:30	BeaverLodge	-27.5739	117.369	-50.1881
10:41:00	BeaverLodge	-31.9812	113.053	-52.8903
10:43:30	BeaverLodge	-39.3327	112.965	-52.363
10:46:00	BeaverLodge	-38.8331	117.492	-52.3435
10:48:30	BeaverLodge	-28.774	117.23	-52.6097
10:51:00	BeaverLodge	-31.9787	117.557	-53.0091
10:53:30	BeaverLodge	-36.8017	112.479	-51.9376
10:56:00	BeaverLodge	-33.5329	112.368	-50.9956
10:58:30	BeaverLodge	-30.6827	112.748	-50.2002
11:01:00	BeaverLodge	-31.3779	113.286	-52.1616
11:03:30	BeaverLodge	-30.3711	112.72	-50.3656
11:06:00	BeaverLodge	-30.02	112.521	-50.8978
11:08:30	BeaverLodge	-24.1348	113.924	-48.6471
11:11:00	BeaverLodge	-31.6719	112.341	-50.9019
11:13:30	BeaverLodge	-32.7289	112.895	-50.9925
11:16:00	BeaverLodge	-30.6852	112.972	-51.1987
11:18:30	BeaverLodge	-29.7723	112.765	-50.0109
11:21:00	BeaverLodge	-35.2543	112.357	-50.1959
11:23:30	BeaverLodge	-35.2618	112.876	-51.2046
11:26:00	BeaverLodge	-39.9975	110.157	-46.2095
11:28:30	BeaverLodge	-31.1389	110.889	-48.4844
11:31:00	BeaverLodge	-29.0997	111.84	-48.7039
11:33:30	BeaverLodge	-30.6613	111.857	-47.9676
11:36:00	BeaverLodge	-36.0759	112.985	-50.349
11:38:30	BeaverLodge	-34.2363	116.3	-50.0749
11:41:00	BeaverLodge	-32.9045	113.108	-49.2851
11:43:30	BeaverLodge	-28.5945	117.808	-49.3474
11:46:00	BeaverLodge	-34.936	113.447	-50.3691
11:48:30	BeaverLodge	-36.595	112.933	-49.4717
11:51:00	BeaverLodge	-31.4756	112.658	-49.7383
11:53:30	BeaverLodge	-28.7226	113.6	-48.445
11:56:00	BeaverLodge	-33.7349	112.616	-49.5615
11:58:30	BeaverLodge	-32.943	113.117	-50.7538
12:01:00	BeaverLodge	-32.5313	114.164	-50.6461
12:03:30	BeaverLodge	-31.1739	115.74	-51.0575
12:06:00	BeaverLodge	-34.3191	113.382	-51.3367
12:08:30	BeaverLodge	-32.2817	113.247	-50.7154
12:11:00	BeaverLodge	-31.2454	114.42	-50.2249
12:13:30	BeaverLodge	-32.7041	117.09	-51.3216
12:16:00	BeaverLodge	-33.0707	122.598	-50.7265
12:18:30	BeaverLodge	-32.6796	126.706	-50.3729
12:21:00	BeaverLodge	-35.8947	113.55	-51.712
12:23:30	BeaverLodge	-38.6547	113.495	-51.5321
12:26:00	BeaverLodge	-36.3749	133.071	-50.7199
12:28:30	BeaverLodge	-35.7355	116.757	-50.8901
12:31:00	BeaverLodge	-37.722	113.567	-50.756
12:33:30	BeaverLodge	-41.006	114.874	-52.1928
12:36:00	BeaverLodge	-36.0634	116.775	-50.3746
12:38:30	BeaverLodge	-41.7741	124.302	-51.3614
12:41:00	BeaverLodge	-40.1028	131.005	-53.0488
12:43:30	BeaverLodge	-41.7247	113.775	-55.0261
12:46:00	BeaverLodge	-42.4837	117.244	-54.4758
12:48:30	BeaverLodge	-38.5853	116.354	-53.6789
12:51:00	BeaverLodge	-41.555	113.92	-54.0703
12:53:30	BeaverLodge	-39.9973	117.415	-52.2379
12:56:00	BeaverLodge	-37.8505	112.549	-52.0717
12:58:30	BeaverLodge	-44.8104	113.583	-54.1698
13:01:00	BeaverLodge	-43.6866	112.184	-50.6941
13:03:30	BeaverLodge	-43.3267	112.508	-48.896
13:06:00	BeaverLodge	-42.4538	112.467	-50.4218
13:08:30	BeaverLodge	-43.3884	116.108	-50.6499
13:11:00	BeaverLodge	-41.2845	112.617	-50.7542
13:13:30	BeaverLodge	-42.3065	114.786	-53.1099
13:16:00	BeaverLodge	-41.4049	114.342	-51.5353
13:18:30	BeaverLodge	-40.8762	107.079	-46.4076
13:21:00	BeaverLodge	-41.167	109.958	-44.4818
13:23:30	BeaverLodge	-39.5837	109.099	-44.8846
13:26:00	BeaverLodge	-39.2354	122.135	-46.0688
13:28:30	BeaverLodge	-38.7678	131.48	-47.6979
13:31:00	BeaverLodge	-37.7914	121.517	-47.5561
13:33:30	BeaverLodge	-34.3869	127.31	-46.9636
13:36:00	BeaverLodge	-35.324	111.842	-47.9191
13:38:30	BeaverLodge	-36.3087	112.75	-47.149
13:41:00	BeaverLodge	-41.1158	111.523	-49.5141
13:43:30	BeaverLodge	-35.0831	112.409	-50.5303
13:46:00	BeaverLodge	-30.4106	111.673	-48.5257
13:48:30	BeaverLodge	-36.9118	111.983	-48.9254
13:51:00	BeaverLodge	-32.0258	111.6	-49.2553
13:53:30	BeaverLodge	-34.4447	112.89	-48.817
13:56:00	BeaverLodge	-31.7214	114.153	-48.4214
13:58:30	BeaverLodge	-28.775	113.948	-46.3576
14:01:00	BeaverLodge	-27.4844	114.625	-49.2665
14:03:30	BeaverLodge	-35.7006	114	-49.4989
14:06:00	BeaverLodge	-26.8242	114.27	-49.2463
14:08:30	BeaverLodge	-30.4753	115.417	-52.0499
14:11:00	BeaverLodge	-25.8206	115.737	-49.8988
14:13:30	BeaverLodge	-26.6642	117.446	-48.5159
14:16:00	BeaverLodge	-26.6496	116.461	-49.5616
14:18:30	BeaverLodge	-33.2002	114.639	-52.8339
14:21:00	BeaverLodge	-24.1737	116.634	-49.1059
14:23:30	BeaverLodge	-30.649	117.312	-48.7755
14:26:00	BeaverLodge	-29.6904	113.759	-49.1258
14:28:30	BeaverLodge	-31.4868	113.585	-47.3162
14:31:00	BeaverLodge	-24.1638	118.587	-47.8798
14:33:30	BeaverLodge	-26.4396	117.319	-48.4093
14:36:00	BeaverLodge	-21.1544	116.96	-42.8237
14:38:30	BeaverLodge	-25.1507	113.932	-46.5378
14:41:00	BeaverLodge	-22.8224	117.436	-45.756
14:43:30	BeaverLodge	-22.8284	116.827	-46.5602
14:46:00	BeaverLodge	-24.4898	115.096	-46.7512
14:48:30	BeaverLodge	-26.6503	112.692	-42.0891
14:51:00	BeaverLodge	-24.8842	114.25	-44.3758
14:53:30	BeaverLodge	-25.6641	116.75	-46.4836
14:56:00	BeaverLodge	-23.2338	115.865	-45.9567
14:58:30	BeaverLodge	-26.7543	116.911	-44.3127
15:01:00	BeaverLodge	-28.5299	114.62	-43.3738
15:03:30	BeaverLodge	-24.6607	113.962	-45.6139
15:06:00	BeaverLodge	-23.9135	111.16	-44.8568
15:08:30	BeaverLodge	-22.7955	113.666	-44.8856
15:11:00	BeaverLodge	-29.4598	112.588	-44.1595
15:13:30	BeaverLodge	-25.4891	114.529	-44.4446
15:16:00	BeaverLodge	-30.7633	116.887	-44.2144
15:18:30	BeaverLodge	-29.5004	116.642	-43.5463
15:21:00	BeaverLodge	-30.2559	112.705	-43.8073
15:23:30	BeaverLodge	-24.7452	112.046	-42.8411
10:33:30	Mormon	-30.5707	113.725	-38.4441
10:36:00	Mormon	-32.857	112.915	-34.9141
10:38:30	Mormon	-33.8025	110.572	-35.5945
10:41:00	Mormon	-30.0477	110.36	-37.0561
10:43:30	Mormon	-29.9882	112.532	-36.2168
10:46:00	Mormon	-30.0338	112.49	-35.4995
10:48:30	Mormon	-28.3836	112.627	-34.6195
10:51:00	Mormon	-27.7369	112.938	-37.4888
10:53:30	Mormon	-24.453	112.704	-36.7453
10:56:00	Mormon	-25.237	112.039	-40.8641
10:58:30	Mormon	-28.3013	113.601	-43.7205
11:01:00	Mormon	-26.5044	112.324	-42.49
11:03:30	Mormon	-21.6588	111.075	-38.2795
11:06:00	Mormon	-22.1175	110.063	-37.8024
11:08:30	Mormon	-23.8048	109.443	-38.9944
11:11:00	Mormon	-23.5077	111.749	-38.7214
11:13:30	Mormon	-21.6749	110.929	-39.4385
11:16:00	Mormon	-24.4876	112.673	-41.0581
11:18:30	Mormon	-27.0433	112.383	-41.4965
11:21:00	Mormon	-26.9116	110.817	-40.9545
11:23:30	Mormon	-25.9668	111.937	-41.2199
11:26:00	Mormon	-26.5776	113.196	-44.0791
11:28:30	Mormon	-27.7397	113.374	-43.7069
11:31:00	Mormon	-24.4422	112.779	-43.3222
11:33:30	Mormon	-27.9978	113.518	-44.0621
11:36:00	Mormon	-32.4083	113.669	-41.4492
11:38:30	Mormon	-31.0205	116.402	-43.7966
11:41:00	Mormon	-30.9603	117.631	-46.5054
11:43:30	Mormon	-28.8484	117.64	-47.7375
11:46:00	Mormon	-28.2084	117.202	-49.5886
11:48:30	Mormon	-30.912	115.64	-48.1231
11:51:00	Mormon	-28.87	114.95	-47.9752
11:53:30	Mormon	-25.2364	115.773	-47.6249
11:56:00	Mormon	-26.3127	114.967	-47.4112
11:58:30	Mormon	-31.0636	116.705	-46.0552
12:01:00	Mormon	-30.1833	116.358	-44.8134
12:03:30	Mormon	-29.943	115.023	-44.1023
12:06:00	Mormon	-29.0854	114.447	-41.642
12:08:30	Mormon	-30.6439	117.375	-44.5487
12:11:00	Mormon	-34.0578	119.098	-45.436
12:13:30	Mormon	-33.7387	119.803	-45.7778
12:16:00	Mormon	-30.9377	115.732	-46.0538
12:18:30	Mormon	-30.5454	118.493	-42.1672
12:21:00	Mormon	-30.214	141.043	-42.6729
12:23:30	Mormon	-36.8594	135.294	-45.5239
12:26:00	Mormon	-31.9876	134.006	-46.4915
12:28:30	Mormon	-31.218	140.392	-45.4352
12:31:00	Mormon	-31.4318	131.319	-46.2807
12:33:30	Mormon	-34.7678	132.998	-45.6428
12:36:00	Mormon	-32.8803	117.546	-45.2147
12:38:30	Mormon	-34.5184	116.299	-44.3811
12:41:00	Mormon	-38.1067	113.846	-44.1254
12:43:30	Mormon	-38.4301	114.542	-41.2062
12:46:00	Mormon	-34.7407	113.393	-40.5564
12:48:30	Mormon	-37.8933	114.207	-41.4112
12:51:00	Mormon	-38.7964	114.07	-41.3795
12:53:30	Mormon	-33.8484	115.359	-42.3163
12:56:00	Mormon	-35.2347	119.217	-43.1544
12:58:30	Mormon	-32.0851	126.55	-43.2322
13:01:00	Mormon	-32.7868	118.537	-41.8348
13:03:30	Mormon	-32.4527	115.651	-41.2388
13:06:00	Mormon	-34.5663	116.252	-41.3976
13:08:30	Mormon	-39.0004	115.037	-40.2273
13:11:00	Mormon	-35.9971	115.95	-39.7967
13:13:30	Mormon	-36.6093	115.61	-40.4195
13:16:00	Mormon	-35.1643	114.525	-39.4783
13:18:30	Mormon	-33.8624	115.958	-40.2509
13:21:00	Mormon	-35.003	115.553	-41.3084
13:23:30	Mormon	-34.0547	115.324	-41.7238
13:26:00	Mormon	-30.1709	121.429	-41.7747
13:28:30	Mormon	-35.0174	114.844	-43.3503
13:31:00	Mormon	-35.0985	113.292	-43.4156
13:33:30	Mormon	-29.4903	113.305	-44.5147
13:36:00	Mormon	-31.5591	114.879	-44.8952
13:38:30	Mormon	-29.6978	113.597	-41.5159
13:41:00	Mormon	-32.8175	113.206	-45.0287
13:43:30	Mormon	-28.8178	116.734	-50.1693
13:46:00	Mormon	-30.0474	117.123	-49.5166
13:48:30	Mormon	-29.0797	116.527	-50.6594
13:51:00	Mormon	-28.0563	118.722	-50.8115
13:53:30	Mormon	-27.6997	116.852	-49.5007
13:56:00	Mormon	-26.612	113.267	-49.1996
13:58:30	Mormon	-24.3582	112.61	-49.0136
14:01:00	Mormon	-25.0657	113.853	-51.5797
14:03:30	Mormon	-26.3233	114.537	-51.3646
14:06:00	Mormon	-21.8825	114.658	-51.3954
14:08:30	Mormon	-22.4027	114.749	-52.176
14:11:00	Mormon	-22.2935	115.476	-53.1481
14:13:30	Mormon	-21.6005	116.18	-53.0955
14:16:00	Mormon	-22.7314	117.271	-52.2165
14:18:30	Mormon	-21.6742	124.59	-51.0717
14:21:00	Mormon	-22.0471	147.306	-51.2532
14:23:30	Mormon	-24.008	115.005	-52.1057
14:26:00	Mormon	-20.6003	113.333	-50.2732
14:28:30	Mormon	-25.3861	110.902	-48.9453
14:31:00	Mormon	-22.0666	113.801	-49.2604
14:33:30	Mormon	-18.288	114.332	-50.0973
14:36:00	Mormon	-16.3415	115.762	-50.6478
14:38:30	Mormon	-18.8615	116.832	-50.7148
14:41:00	Mormon	-16.2806	115.301	-49.2438
14:43:30	Mormon	-17.8484	116.804	-49.8655
14:46:00	Mormon	-20.3186	115.772	-50.4978
14:48:30	Mormon	-15.8658	115.426	-48.4079
14:51:00	Mormon	-19.3386	115.297	-49.2794
14:53:30	Mormon	-20.1132	115.727	-51.4104
14:56:00	Mormon	-22.4917	116.565	-52.0619
14:58:30	Mormon	-19.6577	116.888	-50.7245
15:01:00	Mormon	-21.2619	116.425	-50.5977
15:03:30	Mormon	-20.7254	112.43	-50.6141
15:06:00	Mormon	-22.9156	112.092	-51.4049
15:08:30	Mormon	-17.4053	114.908	-52.3365
15:11:00	Mormon	-17.5259	116.378	-52.5463
15:13:30	Mormon	-19.8262	115.378	-52.6879
15:16:00	Mormon	-18.2056	114.638	-52.5497
15:18:30	Mormon	-18.1497	114.772	-51.974
15:21:00	Mormon	-19.776	113.761	-50.8688
15:23:30	Mormon	-18.6227	116.145	-50.7576
10:33:30	TroutPond	-31.2188	120.027	-44.926
10:36:00	TroutPond	-29.6416	120.573	-44.1254
10:38:30	TroutPond	-26.8549	118.375	-44.6877
10:41:00	TroutPond	-30.42	115.003	-44.3663
10:43:30	TroutPond	-27.6858	115.27	-45.2092
10:46:00	TroutPond	-26.426	117.919	-44.8119
10:48:30	TroutPond	-27.0542	117.908	-45.0472
10:51:00	TroutPond	-27.6292	118.061	-45.5435
10:53:30	TroutPond	-24.9911	119.727	-44.5593
10:56:00	TroutPond	-29.9468	120.597	-45.3863
10:58:30	TroutPond	-24.3519	117.548	-44.4817
11:01:00	TroutPond	-24.5544	118.998	-44.4075
11:03:30	TroutPond	-23.4428	116.68	-45.6649
11:06:00	TroutPond	-22.4327	121.465	-46.0002
11:08:30	TroutPond	-24.3148	116.545	-46.1858
11:11:00	TroutPond	-26.1521	115.315	-46.2456
11:13:30	TroutPond	-27.1889	117.431	-46.244
11:16:00	TroutPond	-27.2331	150.242	-45.1552
11:18:30	TroutPond	-27.3283	118.019	-46.4333
11:21:00	TroutPond	-28.2614	114.529	-46.824
11:23:30	TroutPond	-27.8124	114.381	-46.6389
11:26:00	TroutPond	-25.9969	114.441	-45.9981
11:28:30	TroutPond	-24.7021	114.899	-46.4899
11:31:00	TroutPond	-24.9639	114.191	-46.7458
11:33:30	TroutPond	-24.2901	113.945	-47.0919
11:36:00	TroutPond	-28.029	114.395	-47.6092
11:38:30	TroutPond	-25.3507	114.459	-45.8304
11:41:00	TroutPond	-24.6944	114.879	-46.7249
11:43:30	TroutPond	-25.0764	114.622	-47.0302
11:46:00	TroutPond	-28.059	114.472	-47.1708
11:48:30	TroutPond	-24.5748	114.623	-45.8326
11:51:00	TroutPond	-22.7906	114.585	-44.6855
11:53:30	TroutPond	-25.2383	115.278	-45.0039
11:56:00	TroutPond	-22.8261	116.253	-44.6191
11:58:30	TroutPond	-24.6879	114.553	-44.6056
12:01:00	TroutPond	-26.4293	114.754	-45.8695
12:03:30	TroutPond	-23.1432	119.483	-44.7974
12:06:00	TroutPond	-25.8263	114.504	-45.8704
12:08:30	TroutPond	-28.0697	114.527	-46.759
12:11:00	TroutPond	-31.2808	114.701	-46.7135
12:13:30	TroutPond	-29.9297	115.876	-45.9773
12:16:00	TroutPond	-27.6908	114.548	-46.0534
12:18:30	TroutPond	-29.0618	114.246	-46.014
12:21:00	TroutPond	-31.0501	116.309	-46.4728
12:23:30	TroutPond	-31.2233	116.569	-46.4391
12:26:00	TroutPond	-37.0232	120.072	-47.1102
12:28:30	TroutPond	-32.8328	125.678	-46.8243
12:31:00	TroutPond	-28.0935	119.752	-45.6635
12:33:30	TroutPond	-39.7473	124.579	-46.4378
12:36:00	TroutPond	-35.0613	124.757	-46.0009
12:38:30	TroutPond	-37.6777	124.154	-45.5083
12:41:00	TroutPond	-36.917	136.385	-43.8445
12:43:30	TroutPond	-39.4022	132.907	-43.5714
12:46:00	TroutPond	-41.1812	127.66	-44.2026
12:48:30	TroutPond	-39.7649	124.608	-44.3237
12:51:00	TroutPond	-41.3404	125.652	-43.6771
12:53:30	TroutPond	-33.4641	123.123	-43.8941
12:56:00	TroutPond	-38.4415	128.043	-44.127
12:58:30	TroutPond	-40.3246	125.085	-46.3483
13:01:00	TroutPond	-42.4508	123.998	-43.4498
13:03:30	TroutPond	-35.7432	129.476	-41.5546
13:06:00	TroutPond	-40.4662	129.995	-41.3346
13:08:30	TroutPond	-38.6749	132.299	-40.5383
13:11:00	TroutPond	-38.7708	129.127	-40.606
13:13:30	TroutPond	-40.772	128.916	-40.5328
13:16:00	TroutPond	-38.6326	134.419	-40.3599
13:18:30	TroutPond	-37.2709	140.313	-40.4994
13:21:00	TroutPond	-38.464	148.037	-40.2668
13:23:30	TroutPond	-38.0113	144.912	-41.5417
13:26:00	TroutPond	-37.8487	144.975	-42.2848
13:28:30	TroutPond	-37.6327	148.754	-41.2914
13:31:00	TroutPond	-34.024	145.6	-42.756
13:33:30	TroutPond	-36.1113	153.952	-43.4668
13:36:00	TroutPond	-35.4098	149.469	-43.6741
13:38:30	TroutPond	-34.5597	146.273	-44.2878
13:41:00	TroutPond	-34.1958	139.237	-44.5713
13:43:30	TroutPond	-28.6527	135.501	-45.2487
13:46:00	TroutPond	-28.8399	130.254	-45.3586
13:48:30	TroutPond	-30.3472	120.649	-47.5872
13:51:00	TroutPond	-28.8305	121.658	-47.0106
13:53:30	TroutPond	-27.9468	123.853	-46.5836
13:56:00	TroutPond	-24.4319	121.841	-46.6434
13:58:30	TroutPond	-22.8472	122.535	-44.7391
14:01:00	TroutPond	-22.6879	118.753	-45.6555
14:03:30	TroutPond	-23.0497	118.514	-43.276
14:06:00	TroutPond	-22.1748	117.978	-43.0958
14:08:30	TroutPond	-18.8627	117.06	-39.7565
14:11:00	TroutPond	-19.1675	117.152	-39.1147
14:13:30	TroutPond	-21.1459	116.717	-39.2924
14:16:00	TroutPond	-20.9556	116.787	-40.3225
14:18:30	TroutPond	-27.0252	117.399	-42.023
14:21:00	TroutPond	-23.7418	116.637	-39.8133
14:23:30	TroutPond	-21.4907	115.138	-39.7798
14:26:00	TroutPond	-27.0211	114.166	-38.4196
14:28:30	TroutPond	-25.0273	112.612	-39.7075
14:31:00	TroutPond	-21.4175	114.634	-43.8693
14:33:30	TroutPond	-20.0359	114.534	-37.6517
14:36:00	TroutPond	-16.0961	115.252	-39.3439
14:38:30	TroutPond	-19.3925	116.138	-40.8121
14:41:00	TroutPond	-19.365	116.337	-41.3868
14:43:30	TroutPond	-18.9603	113.76	-45.2076
14:46:00	TroutPond	-20.9009	113.881	-45.2538
14:48:30	TroutPond	-19.1916	115.132	-44.1643
14:51:00	TroutPond	-16.3906	114.741	-42.0401
14:53:30	TroutPond	-18.5763	114.177	-41.9346
14:56:00	TroutPond	-19.4952	113.147	-41.3554
14:58:30	TroutPond	-15.9603	113.825	-42.1754
15:01:00	TroutPond	-16.8669	114.753	-45.8177
15:03:30	TroutPond	-16.1541	114.556	-44.707
15:06:00	TroutPond	-19.6256	115.278	-45.266
15:08:30	TroutPond	-20.395	115.035	-46.0159
15:11:00	TroutPond	-20.1446	114.219	-46.0503
15:13:30	TroutPond	-20.6139	114.721	-45.7097
15:16:00	TroutPond	-18.7842	114.221	-45.5541
15:18:30	TroutPond	-21.0152	114.59	-46.0993
15:21:00	TroutPond	-23.7329	114.53	-46.8354
15:23:30	TroutPond	-16.165	115.196	-45.2826
10:33:30	Rowe	-30.3019	114.901	-44.11
10:36:00	Rowe	-38.2024	118.754	-44.4496
10:38:30	Rowe	-36.9458	111.241	-43.6424
10:41:00	Rowe	-41.6343	111.908	-44.4415
10:43:30	Rowe	-43.1908	117.223	-44.447
10:46:00	Rowe	-39.211	116.884	-44.5427
10:48:30	Rowe	-38.8341	117.297	-44.8083
10:51:00	Rowe	-37.4654	117.168	-44.9971
10:53:30	Rowe	-30.6463	121.127	-44.7968
10:56:00	Rowe	-36.9534	114.788	-44.9427
10:58:30	Rowe	-40.0356	118.755	-44.7004
11:01:00	Rowe	-39.8291	115.322	-44.9712
11:03:30	Rowe	-38.058	115.651	-46.0116
11:06:00	Rowe	-34.5164	114.664	-46.5294
11:08:30	Rowe	-40.5967	120.549	-46.7483
11:11:00	Rowe	-36.3047	120.212	-46.6839
11:13:30	Rowe	-31.2994	119.896	-46.6662
11:16:00	Rowe	-37.9037	118.502	-46.3264
11:18:30	Rowe	-34.7179	114.939	-45.9566
11:21:00	Rowe	-41.5693	119.444	-45.9838
11:23:30	Rowe	-36.7377	116.779	-46.3038
11:26:00	Rowe	-37.2465	113.924	-47.156
11:28:30	Rowe	-37.2295	126.608	-47.0374
11:31:00	Rowe	-38.6176	115.853	-47.3654
11:33:30	Rowe	-33.7354	115.74	-47.1714
11:36:00	Rowe	-39.4863	114.987	-46.7533
11:38:30	Rowe	-41.9135	116.81	-46.7687
11:41:00	Rowe	-33.7418	123.64	-46.3901
11:43:30	Rowe	-40.9333	135.293	-46.2797
11:46:00	Rowe	-39.8677	135.055	-45.7842
11:48:30	Rowe	-35.5931	129.856	-45.4768
11:51:00	Rowe	-37.2855	128.143	-45.6773
11:53:30	Rowe	-40.8443	133.31	-44.1719
11:56:00	Rowe	-41.2393	135.805	-44.8475
11:58:30	Rowe	-39.2024	113.94	-46.674
12:01:00	Rowe	-36.7736	109.009	-35.0882
12:03:30	Rowe	-37.6778	110.849	-30.2667
12:06:00	Rowe	-42.1749	111.397	-35.75
12:08:30	Rowe	-34.0026	112.113	-36.7621
12:11:00	Rowe	-38.9952	110.578	-39.6389
12:13:30	Rowe	-44.145	114.6	-46.8537
12:16:00	Rowe	-34.0465	114.329	-46.3983
12:18:30	Rowe	-41.3177	116.979	-46.3534
12:21:00	Rowe	-39.6289	123.468	-46.8591
12:23:30	Rowe	-42.8904	117.92	-46.9421
12:26:00	Rowe	-45.0678	114.147	-46.6149
12:28:30	Rowe	-38.2712	117.238	-46.8624
12:31:00	Rowe	-40.5108	138.008	-45.6818
12:33:30	Rowe	-41.9708	120.045	-46.024
12:36:00	Rowe	-38.9722	122.225	-45.6141
12:38:30	Rowe	-34.5861	113.296	-46.0627
12:41:00	Rowe	-40.9541	113.134	-45.547
12:43:30	Rowe	-42.9272	113.333	-44.7587
12:46:00	Rowe	-41.0777	113.518	-45.1241
12:48:30	Rowe	-40.1209	117.855	-44.1722
12:51:00	Rowe	-40.3421	112.843	-44.4574
12:53:30	Rowe	-42.6817	119.664	-45.4415
12:56:00	Rowe	-43.3618	119.702	-50.2244
12:58:30	Rowe	-42.566	115.063	-53.6228
13:01:00	Rowe	-41.9781	111.451	-49.013
13:03:30	Rowe	-39.5838	110.39	-42.9631
13:06:00	Rowe	-42.3623	115.359	-45.4857
13:08:30	Rowe	-39.9675	116.792	-43.6018
13:11:00	Rowe	-40.25	118.352	-42.5522
13:13:30	Rowe	-43.4742	116.625	-42.3063
13:16:00	Rowe	-43.2295	120.488	-42.0692
13:18:30	Rowe	-41.6342	115.219	-41.8381
13:21:00	Rowe	-42.233	117.5	-41.7281
13:23:30	Rowe	-41.006	116.164	-41.8083
13:26:00	Rowe	-39.7715	116.427	-42.2569
13:28:30	Rowe	-40.2224	119.926	-42.52
13:31:00	Rowe	-42.0593	120.505	-43.2074
13:33:30	Rowe	-43.038	128.044	-43.581
13:36:00	Rowe	-41.6725	129.749	-43.0228
13:38:30	Rowe	-36.2811	128.296	-44.3085
13:41:00	Rowe	-43.9846	124.908	-43.9388
13:43:30	Rowe	-41.3127	119.68	-44.8151
13:46:00	Rowe	-43.2583	118.279	-44.8402
13:48:30	Rowe	-43.7344	124.635	-44.6297
13:51:00	Rowe	-42.9992	120.141	-45.4695
13:53:30	Rowe	-38.1843	123.78	-45.208
13:56:00	Rowe	-36.1184	119.339	-45.4206
13:58:30	Rowe	-41.1377	117.765	-45.441
14:01:00	Rowe	-43.3136	120.625	-44.3211
14:03:30	Rowe	-44.6751	120.115	-44.3142
14:06:00	Rowe	-43.4748	115.197	-45.2465
14:08:30	Rowe	-43.3134	114.27	-46.5327
14:11:00	Rowe	-40.7395	114.188	-46.5321
14:13:30	Rowe	-42.2364	114.135	-48.8211
14:16:00	Rowe	-35.2438	113.954	-48.263
14:18:30	Rowe	-32.4972	114.352	-47.3801
14:21:00	Rowe	-35.2096	118.333	-47.0386
14:23:30	Rowe	-38.0326	117.513	-46.8824
14:26:00	Rowe	-36.5816	116.186	-47.7036
14:28:30	Rowe	-30.5874	113.448	-46.9337
14:31:00	Rowe	-32.0764	116.287	-48.203
14:33:30	Rowe	-39.33	114.106	-49.5622
14:36:00	Rowe	-29.1162	113.254	-48.2903
14:38:30	Rowe	-34.6426	113.196	-48.8802
14:41:00	Rowe	-29.4142	113.311	-48.1484
14:43:30	Rowe	-33.4327	112.924	-46.2876
14:46:00	Rowe	-33.083	112.625	-45.6764
14:48:30	Rowe	-41.008	113.525	-46.406
14:51:00	Rowe	-35.2263	112.611	-45.7961
14:53:30	Rowe	-32.4327	113.182	-45.7399
14:56:00	Rowe	-37.3139	114.606	-45.6276
14:58:30	Rowe	-34.9111	114.054	-46.6765
15:01:00	Rowe	-32.9222	114.117	-46.807
15:03:30	Rowe	-37.6076	115.661	-46.9537
15:06:00	Rowe	-39.7009	127.382	-46.7824
15:08:30	Rowe	-39.9128	116.453	-48.3558
15:11:00	Rowe	-46.5883	116.522	-49.0006
15:13:30	Rowe	-45.1996	119.888	-50.4049
15:16:00	Rowe	-31.2732	112.644	-44.8177
15:18:30	Rowe	-30.9278	116.422	-41.7
15:21:00	Rowe	-39.8264	113.666	-43.0902
15:23:30	Rowe	-37.1467	115.261	-47.2554

## Sheet: AvianActivity
Site	Species	Pre-eclipse	95a	Totality	95b	Post-eclipse
BeaverLodge	AMGO	4	19	15	8	2
BeaverLodge	FRGU	1	0	0	0	0
BeaverLodge	GRBH	0	0	2	0	0
BeaverLodge	GRYE	0	0	0	3	0
BeaverLodge	MAWR	0	5	0	1	0
BeaverLodge	RWBL	7	0	0	1	0
BeaverLodge	SEWR	0	0	1	4	0
BeaverLodge	SOSP	6	0	15	10	0
TroutPond	AMCR	0	2	0	0	0
TroutPond	AMGO	8	15	22	26	6
TroutPond	AMRO	1	0	0	0	0
TroutPond	EAKI	0	0	4	5	0
TroutPond	HOWR	0	0	5	3	0
TroutPond	MODO	0	0	2	1	0
TroutPond	RWBL	0	5	0	1	0
TroutPond	SEWR	1	19	19	16	1
TroutPond	SOSP	0	2	2	0	0
TroutPond	WEME	0	2	0	0	0
Mormon	MALL	0	0	2	0	0
Mormon	NOBO	0	0	3	0	0
Mormon	SEWR	0	8	28	0	0
Mormon	WEME	26	6	1	5	7
Rowe	AMGO	20	28	10	11	15
Rowe	AMRO	0	0	0	11	0
Rowe	BEVI	0	0	0	5	0
Rowe	EAKI	0	0	0	2	0
Rowe	GRCA	13	26	10	6	0
Rowe	HOWR	0	0	0	2	0
Rowe	KILL	3	0	3	0	0
Rowe	MODO	0	0	0	2	0
Rowe	RWBL	2	2	0	0	0
Rowe	SOSP	7	5	4	0	0
Rowe	YEWA	0	0	0	0	1
